# Supplementary material for: Driving Performance in Schizophrenia: The Role of Neurocognitive Correlates—A Systematic Review
Source: Brain Sci. 2025 Oct 10;15(10):1094. doi: 10.3390/brainsci15101094 (PMC12563206; doi:10.3390/brainsci15101094)
Supplement: Supplementary file 1 [file brainsci-15-01094-s001.zip]

Archive with 1 entries (1 files):
- brainsci-3850382-supplementary.pdf
